# Supplementary material for: Identification of a six-gene metabolic signature predicting overall survival for patients with lung adenocarcinoma
Source: PeerJ. 2020 Dec 2;8:e10320. doi: 10.7717/peerj.10320 (PMC7718790; doi:10.7717/peerj.10320)
Supplement: Supplemental Information 3 [file peerj-08-10320-s003.xls]

gene	conMean	treatMean	logFC	pValue	fdr
PLCB2	6.70727715166667	5.61447776528169	-0.256575381401936	0.000173770889272397	0.000247740929976188
ETNK1	7.88841449888889	9.89538328943863	0.327020229435651	0.0206475088087363	0.0242934443790522
GAD1	2.00487480833333	2.59216499497988	0.370645398358403	4.12534480260722e-21	2.14044529512325e-20
FMO1	3.22683269851852	3.82831976264386	0.246592556397741	4.35014308533557e-09	8.63210210977246e-09
MTHFD1	6.44188086407407	8.96510715308048	0.476838846814597	2.83358380081711e-18	1.14245767255875e-17
INPP4B	3.5305205737037	4.57975772329175	0.375390355473364	3.56097481609938e-06	5.70657483187572e-06
G6PC	1.18910498537037	1.51097502190342	0.345603715955236	0.695597357811049	0.711329769780927
GMPS	6.06842590333333	8.91458138137223	0.554844709601455	1.15335368008582e-19	5.25232287405989e-19
SULT1A1	8.63150737351852	6.07879271387928	-0.505827704273237	1.38967444061423e-20	6.76664554545237e-20
GCDH	5.53270609962963	6.35582835735211	0.200094875370278	1.52684633107465e-07	2.72251754245142e-07
PLD1	3.5653627662963	3.90680600332797	0.131940744151281	0.0837439798114998	0.0931633378219321
GCAT	4.30984295462963	7.58827495775453	0.81613665486576	4.36371125488012e-15	1.32799481939381e-14
ACO2	14.6984321892593	14.4809337552958	-0.0215076451027705	0.0215266082272114	0.0252339685330089
MTHFD2	5.67447105407407	15.4103894530885	1.44134549932583	3.4469902856653e-22	2.1183930590545e-21
PFKP	3.78774062888889	25.7461351556539	2.76494643180526	1.61287005640849e-24	1.34335098119286e-23
IDH1	13.7223760787037	28.1504835217706	1.03662939174422	1.42926562786058e-14	4.18854232609142e-14
GGCT	6.12154625648148	25.7157032806419	2.07068159151516	4.75671961423814e-32	3.76375439476593e-30
AKR1A1	19.8474220485185	29.7989544834547	0.586310083569498	3.08399257340176e-11	7.23024925541968e-11
CA2	24.7673971366667	9.66405332036821	-1.35774194066406	1.83660792705299e-24	1.50983482834356e-23
UGP2	13.7391886403704	17.2931830377203	0.331906631241392	9.83812643739014e-09	1.88713152571756e-08
POLR2D	5.73712000944444	8.88367568716901	0.630830029256634	1.92760963275699e-28	3.38938027093104e-27
ACP5	94.0472132166667	25.5996068032414	-1.87726354346213	2.75593953000358e-27	3.87668827220504e-26
DHODH	3.96070371018519	4.3011317084326	0.118959528828468	0.000804688482279037	0.00107235328270027
BDH2	10.1709720425926	8.44312829039839	-0.26860802390753	9.48764461548549e-10	2.0085883082282e-09
POLD1	5.44777397444444	7.55570187520523	0.47189893067362	3.21411004236336e-13	8.51268475655233e-13
PIP5K1B	8.78138036277778	4.19204192236821	-1.0667945931426	3.09915377804567e-30	8.91711064319504e-29
INPP5E	6.015438915	6.41154375200402	0.0920017592681246	0.185084705019116	0.201303467830069
GBE1	7.76662879074074	8.47803579805634	0.126441544712782	0.895814024103363	0.898653371247906
TXNRD1	8.26897717092593	43.1963162622656	2.38512749433379	6.32623283067151e-06	9.93673792013664e-06
GGT5	4.46541900277778	6.74463859992958	0.594945587050547	7.63090713469867e-06	1.19268252253438e-05
LPCAT3	8.46960274907407	5.75152909813078	-0.558348743119541	3.97047709353725e-25	3.6424811597233e-24
POLR2E	17.5008315342593	18.2421307139477	0.0598507768637857	0.630478207349639	0.645781076460067
GNPDA1	8.51976731555555	11.5427257951429	0.438098019731587	4.77770904229366e-11	1.10779847024611e-10
FHIT	3.59821935555556	3.79881610932394	0.0782667374193546	0.0551788256120409	0.0623717796650391
NME7	4.72974926944444	5.22514716569819	0.143707964783035	6.98364945284764e-06	1.09422032268628e-05
ME1	6.93721071166667	10.6058523423944	0.612432957180649	0.0498130560558996	0.0567116267686771
FMO2	37.051102877963	6.18664753574447	-2.58228673849194	2.44935945945707e-32	2.58407422972721e-30
ADCY7	5.71564654759259	5.34437130227364	-0.0968964606395297	0.000408117123574644	0.000559173461521103
PGM1	24.5047983987037	17.5776510204487	-0.479321988107383	2.78313646987446e-10	6.09593558972503e-10
INPP5B	5.57877704222222	4.9443974495835	-0.174154177475196	1.09866543186985e-06	1.83982862003602e-06
ACAT1	12.3450631281481	10.2996137265453	-0.261343981870888	2.25617713772169e-11	5.34891433774468e-11
CDS1	9.58261112314815	9.66762100676459	0.0127420941152918	0.876623245341681	0.883602729779115
POLR1B	5.16045653	6.89846479593763	0.418776633968308	6.31531513823198e-23	4.16416091927171e-22
GSTM1	5.96649940574074	5.98156801264588	0.00363898448508326	0.508286775399357	0.524015519263506
MPI	4.78601288388889	5.91362270127364	0.305217919510042	2.87897526471739e-18	1.15341224213045e-17
POLE	4.00206909555556	5.16115901788531	0.366949005932794	7.72408568165771e-18	2.94538929908996e-17
CES2	9.96470931444444	9.04214793364386	-0.140162199098722	2.00184981808082e-05	3.05342393938593e-05
AGPAT1	13.5439457788889	15.4707235214809	0.191892566335273	0.00203706286953777	0.00263693414400288
SDS	4.03331827740741	6.08337210313682	0.592903996338914	5.60965956605961e-09	1.09596126707276e-08
PDE6D	5.99538130962963	7.22296543662777	0.26873975402864	1.5202807345488e-09	3.17603202960195e-09
PAFAH2	6.98280898907407	7.73532976085714	0.147655286647134	0.0853663208797874	0.0948015458191323
POLR1C	6.01266648481481	9.92431079532193	0.722961979949592	1.95974412332085e-24	1.57027598742038e-23
LAP3	26.4309146422222	24.4276501237062	-0.113711263552026	0.00407401597648887	0.00510663784775734
ACHE	2.14570190388889	5.38234281429175	1.32678462200485	2.87608210370874e-07	5.01531672630202e-07
NEU3	3.61326901425926	3.98329159976258	0.140656427146552	0.00215731300888549	0.00278122023345115
NMRK1	8.03086442407407	7.53227243175855	-0.0924701033727007	0.00796213245199493	0.00977463698338337
PMM2	4.2780441462963	5.67705878734809	0.408192311013505	3.7150556099048e-29	7.58590387441851e-28
GPX7	5.8948132112963	8.47389161627767	0.523578576988418	0.000133895609111986	0.00019132261979207
ALOX5	34.8653332992593	10.8903965424547	-1.67873678670373	4.96359151524238e-27	6.68500729606048e-26
HCCS	7.91718549314815	9.68975659230181	0.291472772505125	2.08501380705814e-08	3.91636124589852e-08
HAO2	3.21491759555556	3.21605510531992	0.000510367494765296	0.104331867237265	0.115458167764316
DGKG	2.98750516166667	2.86493222884909	-0.0604401938732229	6.93566414278082e-05	0.000101158419409683
ACSL4	22.0400961231481	12.5147077866559	-0.81650591085127	2.66192018333183e-17	9.36108597805027e-17
SEPHS1	9.39830277777778	11.5600906370744	0.298680557577018	8.65930168563046e-07	1.47347794811938e-06
COMT	20.8581223401852	18.260352085008	-0.191894708731057	0.000119973151143787	0.000172597737895494
QPRT	4.18188409277778	12.1525864814306	1.5390384196851	4.03857669415909e-06	6.40706528171104e-06
CYP3A4	3.12268386037037	3.18762231118712	0.0296941814872715	0.44137850478941	0.458020645133929
AMPD2	6.03951847518519	8.01670837103823	0.408576463850888	5.76347004821092e-16	1.84256390935228e-15
ANPEP	11.9899367898148	11.1855956238129	-0.100181972202847	1.97205736068749e-10	4.42663939473468e-10
PLA2G4A	2.67549250444444	16.1886075881227	2.59710250986666	1.57729198213369e-11	3.7962959113712e-11
UMPS	5.17658422314815	6.28570541106237	0.280074212303029	2.10901671527351e-16	7.06353217337636e-16
PSAT1	2.0049095837037	11.8970195891529	2.56899111713166	6.69059242782876e-29	1.28337727479261e-27
MAOA	30.9491715201852	18.9207093786177	-0.709934610914019	9.82948088565398e-15	2.93493462293348e-14
NT5M	2.45941441777778	3.0715419111167	0.320648215661206	2.3995049489335e-06	3.90459288605374e-06
G6PD	8.900950495	33.9349067736861	1.93073874100121	1.57587170144462e-05	2.4270724744877e-05
NEU1	12.3820509331481	19.5022542097284	0.655390591719169	3.1194901315807e-08	5.72358624142198e-08
HAL	3.06536242666667	4.54956753167404	0.569671755530963	8.42354244463881e-07	1.44110874796118e-06
MAT1A	2.15399948425926	2.61250631597988	0.27841662059687	0.305948988131945	0.323855701484149
LCAT	4.42825349962963	3.49165189519316	-0.342828078182564	2.09401629483654e-07	3.70254836489254e-07
GYS1	9.28127526351852	11.712382745332	0.335639651972691	2.2891407725097e-08	4.2493434281485e-08
CHST12	5.04943091722222	5.27238715206036	0.0623355096250919	0.242903824208828	0.261049440957875
TPMT	7.41799677777778	11.3872196583883	0.618313990522312	2.64629087664924e-19	1.16326536452706e-18
TSTA3	7.24282468240741	23.4337093599155	1.69396097941556	1.18065594777205e-26	1.49471042987942e-25
DGKD	6.98847741314815	7.96829423127767	0.189292751902915	0.0933346983411688	0.103469113922872
PDE1B	3.33430875888889	2.32512740671026	-0.52007793319057	2.27275868519734e-24	1.77611882435792e-23
PIK3CA	5.5266041887037	5.39739792359759	-0.034129237462365	0.000623047681255024	0.000839125919647724
PDE6C	0.952394090185185	1.07160606829577	0.170144082507577	0.281945222064785	0.30045732885168
CYB5R1	13.7355607618519	15.5262071955231	0.176789634966897	0.370756504114553	0.387915482817375
ASNS	4.35298299925926	9.73587031057143	1.16130556471372	2.05319383959093e-27	3.02249232665362e-26
PRIM2	3.26985043185185	4.71207597752918	0.527138155303895	3.44774844420728e-25	3.30670418967153e-24
ARSA	11.2996606207407	15.4077541757505	0.44737714816619	0.000175023779936506	0.000248966410561367
POLR2K	15.0741023377778	22.3655205838149	0.569204246910041	8.91588331292107e-10	1.89387722720773e-09
LIPG	3.49585710574074	3.84936508236217	0.138974290620314	0.00581433488638306	0.00718842574820406
HDC	4.22172669851852	3.62494430158149	-0.219874358278286	2.09557885895947e-11	4.98684743504265e-11
ADCY8	3.23830762833333	2.22793318141247	-0.539534078284168	4.93203103002757e-29	9.75617388127329e-28
LPL	39.0689381522222	10.6004253466519	-1.881899890588	9.87756238641476e-26	1.05974525264416e-24
ACSM5	3.30024977	2.96960392089336	-0.152304694435814	2.46382991746777e-17	8.76182212223089e-17
ACOX1	8.53864971407407	9.80778209009256	0.199918982681057	0.0201593526580136	0.0237632592784406
CA6	2.70935333425926	2.92828139426559	0.112105644929783	0.000419357055648907	0.000573332648435763
ALDOC	6.1796816237037	10.1134201389276	0.710666550150627	0.000126754330434547	0.000181528260554453
PNPLA3	2.03465542851852	1.92880656772435	-0.0770760243982075	0.00261183172596588	0.00333997875259879
CYP2U1	3.50185770833333	2.28456433210262	-0.616201395019066	4.99748226313431e-19	2.151977056166e-18
CA1	3.11710588685185	3.09077956265996	-0.0122364000927397	9.28230085537041e-18	3.49743835800564e-17
CS	14.3597596340741	20.0575667305714	0.482114996742792	7.23984572095493e-11	1.66044287730597e-10
CEL	1.60240957074074	2.72203359124547	0.764441927424722	0.000825865980945836	0.00109826295365276
ALOX15	8.3788439212963	2.8174416818833	-1.57236545206194	4.24707481308255e-12	1.04606939948687e-11
ACSL3	10.5106128211111	13.4112869413239	0.351600896216986	0.00283695101774944	0.00362054434321652
L2HGDH	3.16531949222222	4.00074932682696	0.337919111467297	7.62172295112607e-23	4.92301084496204e-22
MDH2	18.6155698953704	38.4448612466258	1.04628098905258	2.0289737706621e-22	1.27162415527635e-21
HEXA	8.93187126018518	8.80528613779678	-0.0205925701427625	0.0770501630507021	0.0861709420690714
INPP5A	10.9358278151852	7.70223801546076	-0.50571282170743	5.37378225983276e-23	3.61872784092993e-22
PDE4D	6.00789221092593	5.65635320913481	-0.0869867177548809	9.17796521774837e-06	1.42743291961541e-05
PLD2	6.91096218037037	7.47098687262374	0.11241224281624	0.0502340280792854	0.0570882222157768
BHMT	2.85310059592593	3.25198602761972	0.18879044377029	0.0212478329454124	0.0249533919377478
ECI1	8.5901123562963	11.8533968444125	0.464551646845393	6.73522303458918e-09	1.30779023953833e-08
PKM	33.844668972963	97.3247369704547	1.52387793428637	1.30232592765836e-24	1.1095538309569e-23
GCLM	5.71661233759259	10.3762485372354	0.860052576514242	8.86560364075906e-10	1.88953774565673e-09
CA5A	2.50112732685185	2.61878965256539	0.0663216798363608	4.44296254437505e-09	8.78873528309190e-09
ACADS	10.30672727	9.3756510915171	-0.136595514625767	0.000373435257583314	0.000512764681236958
GART	5.19058465296296	9.19443186013682	0.824863381889996	3.09915377804567e-30	8.91711064319504e-29
RDH16	2.10988493666667	2.34736100143058	0.153875408289651	0.00137439130875179	0.00179749937694191
UGT8	2.58031546018519	4.6938749514004	0.863231952625658	1.23519591403554e-08	2.34798502577927e-08
MTMR6	10.1327521209259	7.85957873764789	-0.366502179408147	4.97357235171971e-14	1.39304039762769e-13
PRPS2	8.28659572888889	16.4148515640543	0.986150258525338	2.30298016795878e-23	1.60196312782188e-22
LPGAT1	5.97458444	11.9288137028592	0.997540301394467	1.79685195395997e-25	1.80540839183597e-24
TYMP	16.0993516762963	30.3262580712817	0.91356490421874	1.56457703620301e-07	2.78195860650704e-07
ACADL	7.77971201092593	2.96258460960563	-1.39286039348367	6.69169514055718e-32	4.37362715869214e-30
NAT2	2.2632036212963	2.43581836234809	0.106040166000381	0.238390266365376	0.256634419403543
ADH1B	50.105244792963	6.25329406139437	-3.0022733594434	6.90936359982961e-32	4.37362715869214e-30
GSTP1	127.78131187463	216.643265175861	0.761644531675679	4.99177998957661e-05	7.34836449628371e-05
ENTPD5	3.93133656018519	4.97781576789336	0.340492958644821	2.87539188597435e-17	1.0055928529402e-16
SARDH	2.79195921259259	2.98355614075453	0.0957550584061742	0.388821281678834	0.404144287853369
CAD	5.14650501203704	9.12854816429577	0.826792395653743	2.71657427141283e-22	1.68587403314149e-21
SHMT1	4.55941507203704	5.80211569586318	0.347730310855153	0.000766332802710754	0.0010233938061517
UPB1	2.18045360537037	2.05437468969014	-0.0859289603948756	9.10573541844478e-18	3.45145540112308e-17
SYNJ2	3.20181985407407	4.92944927609457	0.622534337094809	3.25500737829661e-26	3.74621758265774e-25
ADK	9.97652218981482	15.0942582898732	0.597390981024461	3.05647744273464e-06	4.9230285528016e-06
PFKL	11.7448541312963	15.8151845726801	0.429281597587229	1.80667362954287e-09	3.72516093648416e-09
AGPAT4	4.45428859425926	3.27493686204225	-0.443727940655209	3.78413787324886e-20	1.78758154758696e-19
MINPP1	6.64178373148148	8.86007012214889	0.415747370053143	3.82230789371748e-13	1.00395057955318e-12
NUDT9	11.4308191901852	9.84874584509457	-0.214916871759183	3.48959484053431e-10	7.56477237691171e-10
CYP26B1	4.61536629611111	3.44682478514487	-0.421177188102593	0.000262261321437788	0.000366471118035585
ALDH1B1	5.13777109648148	11.4016017522515	1.15002199513873	9.09174387286741e-21	4.60405909722006e-20
CYP2A13	2.24874657481481	2.01909876244064	-0.155409603478344	1.52080275823814e-06	2.51349385369385e-06
FBP1	126.592485347963	37.9790636217022	-1.73691552631682	4.82573738701657e-23	3.3203171369364e-22
ENTPD1	6.41360676055556	6.15375339463984	-0.059669269781597	0.008783412288313	0.010733397641896
PLA2G2F	2.80615401277778	2.921099948666	0.0579175305049877	9.51956768603691e-19	3.99065320878236e-18
NPR2	5.35712851314815	4.07911202254125	-0.393204777889897	4.5882559805193e-15	1.38964882089412e-14
GSS	11.1090154118519	22.0528479013883	0.989234020393212	4.79706817271747e-24	3.49028063601168e-23
NME3	12.6790192955556	19.2562399966197	0.602882868457299	4.1987424779007e-06	6.64450997127786e-06
AGPAT2	35.6584426824074	45.8389281811932	0.362329613726726	0.718506269848621	0.733571723893834
PYGL	7.89096640277778	12.6841483200423	0.684752750250443	0.000261343915842601	0.000365997121080457
PTEN	9.02324181166667	8.15342790254527	-0.146239117185412	4.9864215645112e-08	9.04413997230828e-08
AHCYL1	20.1608811983333	23.8657032620986	0.243380151603009	0.00732772285552817	0.00904181007319558
PGM3	5.3907954487037	7.46049643594769	0.468773465213087	1.58754492069167e-13	4.29451254187106e-13
COX15	7.96988298666667	10.05966305966	0.335951536116478	1.63454581031212e-09	3.40115883622656e-09
OAT	12.0740444946296	29.495677084501	1.28859450434428	6.1564512007824e-14	1.71675489431509e-13
GALC	10.4036758724074	7.59257778234608	-0.454431669476015	1.64418580810326e-19	7.38134479808059e-19
ACADSB	7.42650918907407	6.59514794534406	-0.171279212090276	1.63579100711997e-06	2.68252773965529e-06
HADHB	18.6721205664815	20.1585589699014	0.110506730073953	0.0832621750476081	0.0927904169104506
DNMT3A	3.78257800333333	5.74001210674447	0.601683946185946	1.10322770656636e-18	4.56433423697063e-18
PLA2G3	3.64637187037037	2.75757439966801	-0.403061889792506	8.4899189892065e-22	5.02254085996983e-21
FAH	5.31708766222222	6.06806899029577	0.190601236086723	0.00386993843121194	0.00486045838681976
NADSYN1	4.5486658712963	5.67910940965795	0.320221242649766	2.56123009355643e-15	7.90857877668888e-15
GPD2	6.29351771277778	8.953776476167	0.508629677246959	2.01953225889153e-11	4.82401479199373e-11
PIP5K1C	9.74849816351852	8.57810169669819	-0.184521557140309	9.60918963058444e-06	1.49083750886273e-05
GMPPA	5.43871522703704	9.840209169334	0.855423094891559	1.02534077439099e-29	2.49631042380576e-28
DNMT1	6.61705793537037	9.95360093578471	0.589028635935026	4.01489120109063e-14	1.13456523673677e-13
MGST2	10.2044730898148	10.6210978787847	0.0577312115405877	0.790276062226601	0.801674274662561
MAOB	15.3878818883333	6.86257879217103	-1.16497194768051	1.31463724047026e-24	1.1095538309569e-23
NT5C	8.15528815518518	11.727476116173	0.52408480421667	2.93670323617821e-09	5.92016926274142e-09
TAZ	5.30570321981481	7.04191877410664	0.408424607217396	8.33045871754975e-10	1.78147985412466e-09
GAL3ST1	2.05673537722222	2.78691383428571	0.438312211519997	0.0174792227489922	0.0208368135595331
AMD1	12.5689629692593	11.0227985391107	-0.189375070722915	5.11121000991151e-05	7.50671910968442e-05
HNMT	11.0831658075926	10.3452093365171	-0.099407194646016	0.00447369565734772	0.00556355471729098
CDO1	6.79761664018519	3.53835789649899	-0.941949021055027	5.25143220340523e-30	1.38506524364813e-28
ACACB	4.93405840537037	3.77146287015493	-0.38765057044878	2.99257187987134e-20	1.42428421049516e-19
GLUD1	28.9418656653704	26.3807900498692	-0.133670153657595	0.000357146466716556	0.000492535323380348
DCTD	14.1981553807407	17.5935682754547	0.309344608143431	4.25667024207373e-09	8.4731832177128e-09
LDHC	2.81966037055556	3.068790396833	0.122148711070664	0.231986119492128	0.251020878014559
UGDH	4.94545972666667	30.3323159040463	2.61667910913468	6.25896773158954e-23	4.16416091927171e-22
POLR2C	15.6626749624074	18.0505187413099	0.204709672825989	0.309792186199968	0.327376383747212
HPGDS	6.82393173222222	4.4858461276499	-0.605223079445499	1.94868621547495e-18	7.95818306061706e-18
POLR3K	6.23789676944444	9.60229041558149	0.6223188922712	5.5534716393146e-19	2.37523482951766e-18
PTGS1	6.89432205351852	5.96224515947485	-0.209552994472558	1.71638996624116e-07	3.0433469149318e-07
AOC2	3.47493612537037	3.34182869934809	-0.0563486757544418	6.69646692802635e-11	1.54140493288752e-10
POLE3	13.4811300611111	19.8265685248913	0.556493569250704	1.51032735544549e-11	3.64899700762212e-11
LPCAT4	5.39029756407407	7.4944763971831	0.475462770368181	3.11932220884337e-07	5.42453559944465e-07
PKLR	1.87318191407407	1.93615613260362	0.047704283233606	0.00197323998574947	0.00255955104708896
GSTA3	3.64252579462963	2.26862798855533	-0.683119134693622	2.94986660991479e-21	1.56913072611434e-20
UROD	13.8817297085185	15.2770934642475	0.138182746664369	0.291307113122919	0.309911601019845
RDH8	2.81407421666667	2.84761260985111	0.0170925171188465	0.0194396149244006	0.0229576049387044
SPTLC1	12.2887096007407	12.9681837855533	0.0776430113026234	0.337580040441929	0.355554352079436
GPD1	14.9348741216667	2.32902093697988	-2.68088956398999	2.79400943031707e-30	8.84303984695353e-29
OPLAH	4.02657213314815	7.53607960384105	0.904262025791597	1.08999840771221e-17	4.08265675788064e-17
PDE11A	2.68707771944444	2.8129511057666	0.0660464265815028	0.00066338505939303	0.000887785925149658
ARG1	2.83339115351852	2.60662190984507	-0.120348446157126	1.15677063470505e-14	3.4377268158136e-14
DGKH	3.86123801648148	3.78630923204225	-0.0282712460484209	1.38473757881959e-06	2.30062700103097e-06
GAA	27.6002415053704	25.3263299648813	-0.124042859361281	0.0315815081890552	0.0365467910121973
GNMT	3.01471240388889	2.4053721062837	-0.325760285833872	1.00753945544328e-13	2.77292380563303e-13
ACP6	4.52773813203704	5.78627595391147	0.353844608302777	6.11451514806453e-25	5.30203847770527e-24
IMPDH2	18.5209817544444	34.0206053427505	0.877248237145904	1.74796819298007e-16	5.88544609657651e-16
INPP1	8.76738362777778	6.93358037050503	-0.338545850900748	4.98496957821728e-13	1.28795336449451e-12
ACSM1	2.19798279777778	1.94476160592555	-0.176586778632397	4.83717540835827e-08	8.79865526865168e-08
SHMT2	5.81741270055556	18.0760556302012	1.63563034112009	2.20969245804761e-29	4.66245108648046e-28
SPHK1	4.84939214092593	5.91702584831791	0.287068277015985	0.00573478649674678	0.00710395274450237
SAT1	128.928246818519	128.831957834588	-0.00107786728566683	0.381923806925386	0.398282981521861
POLA2	3.9898564512963	5.57869060126761	0.483589699057487	1.3208305309761e-20	6.48128469851063e-20
GUCY2C	2.33612542481481	2.80586942063984	0.264330136968781	1.2999839496957e-09	2.7338532895594e-09
CA7	3.28481212981481	3.39589238139638	0.0479798794268658	3.33575003302149e-12	8.2805089055004e-12
GLUD2	3.8801527	4.10142642906439	0.0800123202636434	0.281945739870297	0.30045732885168
ALDH4A1	4.73286023111111	5.30405478073441	0.164383358179423	0.0414533776582417	0.0475362102493967
POLA1	4.65845019925926	5.30874952560966	0.188522004264393	0.000111874127713686	0.000161312808297866
PPOX	5.27844167555556	6.0516062245996	0.197206041311135	2.53586283075794e-05	3.84019419107602e-05
PLCE1	5.11128288518518	3.48539747167404	-0.552362250699107	2.51947727238217e-19	1.11526511427826e-18
CYP2D6	2.62097935555556	3.25488402163582	0.31250014788964	2.00750681992567e-09	4.11246542722637e-09
ACSL5	14.6706965601852	30.4274842450443	1.05243768490005	2.03348901210379e-06	3.32609443065039e-06
POLR3F	5.02409943518519	5.61152607145473	0.159528151646834	0.00209956362886771	0.00271229342259849
CTPS1	5.29999737907407	8.02430579176459	0.598384939251196	6.28686825931423e-17	2.1746380372382e-16
APIP	6.99720195425926	5.94376442355734	-0.235401194604586	2.41029626370988e-13	6.4376267296555e-13
NAMPT	17.5991504416667	22.8720364856298	0.378079038707544	0.498814994149314	0.51508954534505
NMNAT2	2.81972955240741	4.88331274273441	0.792303379043052	1.75890515564918e-05	2.69585221192719e-05
IPPK	3.71802165351852	3.87723779355936	0.0604940467991608	0.0187095050331367	0.022219731118153
MGAM	1.81808388444444	1.45340671807243	-0.322980285462509	5.22957912634586e-09	1.02805080340898e-08
PFKFB4	2.8616213337037	3.83516989109658	0.4224577089903	2.08209625234473e-06	3.39682197869643e-06
NOS1	3.67216424388889	3.15626803007243	-0.218410863101461	2.64735804482646e-25	2.57811944980792e-24
INPPL1	11.1961810190741	18.8583991165493	0.752200493686907	7.90988740204562e-13	2.01893496995761e-12
ADSL	7.42776573685185	9.94646899303622	0.421256143228443	6.53594346999061e-13	1.67500089737006e-12
MTAP	3.7177861662963	4.26167882713883	0.196978077396714	5.64732316548861e-05	8.25578652137249e-05
DAO	3.5847699412963	3.35713893422736	-0.0946482907022881	3.7680197986065e-21	1.97120374588257e-20
MAT2A	23.3712203555556	23.9016548706761	0.0323774409521675	0.471244400158101	0.488212283633515
LDHB	37.4582855107407	107.284094084479	1.51807942516195	1.84585745990474e-09	3.7935966627263e-09
KDSR	8.96479138444444	7.54131084910664	-0.249454693114586	1.54518585000263e-13	4.1978654208226e-13
MDH1	14.9623359566667	17.9137658734628	0.259733226003441	3.67103596731288e-06	5.86809537199256e-06
ACSS3	5.01526351574074	3.80407631467404	-0.398779317184051	2.65934031384371e-26	3.11733781233902e-25
PAPSS2	41.1173865631481	15.8217467666821	-1.37783968287999	1.00674772753896e-25	1.0621188525536e-24
PDE9A	3.70549424722222	5.06998993173239	0.452316896947075	2.84373823076961e-08	5.24806501480222e-08
AOC1	1.86816487555556	9.99027637517505	2.41890280365703	7.24599640733254e-15	2.18415034563881e-14
GMPR2	12.8243020422222	14.4149684851187	0.168687372890433	0.0382405758697299	0.044011426410071
CBS	3.37401336092593	3.66444531305433	0.119129147555121	0.000322039773758283	0.000448024564371413
PIK3CB	6.22761725055556	7.27030522861972	0.223335654878279	0.00928249215419685	0.0112996491030896
PRPS1	11.836576487037	15.194568836829	0.360303869146719	4.82131490552244e-07	8.33850364807569e-07
CTPS2	5.18980789185185	7.09333239545674	0.450782418097972	4.92310324389891e-17	1.71226612823517e-16
POLR2L	50.3715589661111	48.5187292006982	-0.0540676181536259	0.117870331784214	0.129534583367027
CPT1A	12.585009457963	9.56952133706841	-0.395187632017263	3.05160600658408e-09	6.13227492751658e-09
HEMK1	3.90857611314815	4.20554585840443	0.105649934913138	0.0025430257175516	0.00326518312213015
IMPA1	7.23257321703704	8.01155563667606	0.147573380889292	0.340763542969762	0.358311167275514
POLE2	3.41422689518519	4.98777668454527	0.546837936478336	6.13010681547125e-30	1.55214304567732e-28
POLR1D	10.7546188625926	11.0886822042978	0.0441315262362281	0.512625329103832	0.527628997272725
ACADVL	26.094686982963	32.3727998542857	0.311026050242234	0.0608938943633775	0.0683436793120886
SCLY	3.35688797796296	3.574980355167	0.090810920224855	4.36229784775252e-20	2.03039304237305e-19
ENPP1	2.54912851888889	2.94114624444668	0.20637441077941	0.311940742373563	0.329097483204109
PSPH	3.93942775611111	7.52850156408048	0.934376668482571	1.53579126214586e-17	5.68512204057503e-17
PAFAH1B3	3.08574208444444	19.5612031033058	2.66430571805868	9.33880370410016e-29	1.68898935562726e-27
AKR1C3	4.14256687833333	26.7992499802495	2.69359573125487	0.837993494884855	0.84601257139093
PDHB	10.4080254487037	11.3217416959095	0.121399519532613	0.0167263100453305	0.0200146583340155
FPGT	5.30048807740741	5.92132334512072	0.15979442556164	0.00360189319026694	0.00454182946103381
GSTZ1	3.42551910333333	4.4169540237002	0.366729184652364	3.08987772370417e-10	6.72128040929464e-10
CHPT1	10.5465478790741	7.79390865483702	-0.436351921626996	1.18485734735406e-15	3.73141642226428e-15
PLCB4	4.12331147259259	3.57363028832797	-0.206413058324062	2.58030700632148e-10	5.67129977431075e-10
SULT1E1	2.33535003611111	2.3324579933159	-0.00178770690922581	1.4185930647648e-09	2.97340864237125e-09
ADCY9	9.24900900240741	5.87168080724145	-0.655525250998088	2.06955382043667e-19	9.22554625589023e-19
ACYP1	4.3051848637037	5.12326807416901	0.250989194586821	5.84315772312376e-06	9.20079313118741e-06
ALOX12B	1.66254338981481	1.80368849320926	0.117558205626409	0.0117041601836316	0.0141929758548636
PRIM1	4.30435624018518	5.97127709680684	0.472242034270061	8.22768914547619e-13	2.08325089163457e-12
ECHS1	28.2039903603704	47.682662057497	0.757565489111265	3.30290665065841e-16	1.07770098446741e-15
GPI	10.6794962459259	29.3817667052072	1.460077550349	1.0611106136057e-26	1.3707816702294e-25
POLR2J	11.0300684496296	20.4697652513662	0.892052813599838	3.57996107746104e-19	1.5628381807123e-18
PLA2G5	4.27130263388889	3.27860987362173	-0.381591876989874	1.18229743858773e-19	5.34567341875738e-19
ALDH1A3	5.309394005	6.0319055519497	0.184066632511747	0.884433614623424	0.888645203264488
ASS1	15.9337237762963	35.0878905444769	1.13888974670281	3.4628312140005e-05	5.19862097834011e-05
RDH11	11.8850967677778	11.883406113998	-0.000205237817477055	0.120647267355168	0.132356534204196
CA9	1.536215525	10.8119245393239	2.81517080806899	5.37377276872494e-23	3.61872784092993e-22
ALDH3B2	2.33635134388889	5.24212867731791	1.16589552250574	1.50362720575655e-16	5.0898182954219e-16
UAP1	10.2425863072222	18.4138161258511	0.84620859597752	5.72959856322269e-18	2.22505269357053e-17
NNT	6.94675575907407	9.4364932921167	0.441911462824575	1.32472234017216e-07	2.36878316759598e-07
HK3	12.8603974492593	4.87570702379879	-1.39925188607686	8.16344589349084e-24	5.80613623660641e-23
CA3	6.13058612092593	2.773487054666	-1.14432401918114	2.0095995315331e-21	1.10615348126996e-20
GLDC	2.81971876074074	3.78712344067203	0.425551171263441	2.423297627524e-08	4.48522631059267e-08
ALAS1	27.3971035975926	20.7590368161408	-0.400283873886105	5.28638024338803e-09	1.03599959568564e-08
ENTPD6	8.20274893740741	15.2773786957686	0.897217648400511	2.84556557610601e-20	1.36457803763265e-19
P4HA1	11.5276274674074	27.3542371593421	1.24666870463491	3.56678700096138e-18	1.41998501359028e-17
PDE4A	7.39321090074074	6.70760895541247	-0.140402484462882	0.000614850099439374	0.000829850987089816
CYB5R3	44.3298657935185	26.0222101343964	-0.76853549569748	1.03920919339937e-21	6.09092055020186e-21
SGPL1	6.55391860981481	13.340885078839	1.02542472098154	7.12808107883781e-28	1.12801883072608e-26
GOT1	8.2682842362963	18.4523169915231	1.15814209190449	1.06849061078145e-20	5.3678933065449e-20
CYP2E1	2.61556275148148	2.84546839171026	0.121544770720044	0.00324551371949249	0.00410882036887749
GMDS	4.24217877888889	7.9772858845493	0.911092559266108	7.34360064001241e-28	1.13378029393362e-26
OGDH	25.5191717762963	20.5127654039256	-0.315059507117385	6.34895299806245e-09	1.23658069162262e-08
MAT2B	15.7657825698148	14.149927218171	-0.156002150784579	0.000281255715837939	0.000392147286619858
BPNT1	6.13638002759259	11.567654310827	0.914636607178721	4.3259932881124e-20	2.02841018620381e-19
SGPP1	8.7489007262963	10.1815641261831	0.218785547065706	0.295857343888622	0.314224326646808
LTC4S	2.4428881212963	2.16659100881891	-0.173160953913413	9.41765390577711e-16	2.98068746117846e-15
RPE65	1.5027317287037	1.59663151067404	0.0874439102624884	0.0383619695639453	0.0440710104064925
PI4KB	11.389436822037	14.9265126367445	0.390180728762575	1.35291551955206e-10	3.06951800672564e-10
DTYMK	4.87781041555556	11.3584835987384	1.21946465083343	4.48654550142379e-25	4.05711900343037e-24
GATM	4.20151035833333	5.5526669084165	0.402272813668455	0.38388683836491	0.399671659021362
GSR	10.7980299912963	27.6059120807787	1.35420913863182	1.05605499020045e-09	2.22827602932295e-09
PCK2	10.1774107864815	9.71869904186921	-0.066535464335697	0.0148560376039983	0.0178441590196033
TYRP1	4.06522920296296	3.3495553005493	-0.279367124924014	2.05130540475974e-13	5.52543115409751e-13
HAAO	4.58016133277778	4.07314017092555	-0.169256953725712	1.09384451241933e-08	2.09185370501944e-08
AKR1C4	2.03428187574074	2.86095817962777	0.491978812187222	0.0132001451959992	0.015915603636319
MTMR2	6.66371825722222	7.44824704700604	0.160573521006752	0.221458195803756	0.240039448533866
MLYCD	4.08283567462963	4.01738913989336	-0.0233132901644644	0.000927718075321207	0.00123112272888538
GBA3	2.87881166055556	2.7452986665674	-0.068510295611659	2.37295990680492e-17	8.48634814128539e-17
DBH	1.96563841314815	1.93565428695976	-0.022176650284642	0.000359608421149696	0.000494852457799473
DGKZ	6.38072966648148	7.26220608551509	0.186686458852017	4.78715109626096e-05	7.06355861056687e-05
TPO	1.3583007537037	1.54045852010262	0.181556880316143	4.12834614910204e-05	6.13437350324317e-05
FTCD	2.52096479944444	2.75273650485915	0.126890546293866	2.29039606098125e-10	5.06930316993403e-10
ALDH5A1	6.34847289148148	7.08936778869014	0.159247380318188	0.549203008143712	0.564359584667159
TK2	7.28047061388889	6.5652044858169	-0.149191762784473	8.11880388049453e-07	1.39273790145069e-06
OGDHL	1.84301642240741	2.42999899980483	0.398886793689281	1.6387890127158e-09	3.40115883622656e-09
ITPKB	9.88428437240741	7.74100418170825	-0.352615789440531	1.99531217297523e-10	4.46301274025908e-10
SPHK2	4.58716684611111	4.84718288514889	0.0795431340883344	0.235717267068365	0.254622918181357
CDS2	9.07242188611111	7.38963780837223	-0.295984075454236	3.15849615427894e-16	1.0359212775433e-15
GUCY2F	1.80208968851852	1.77994597184909	-0.0178373641236168	0.000327858119855599	0.0004541229537606
NOS2	3.50133965074074	3.33096059480282	-0.0719687314822957	2.23880374110063e-14	6.47106286811278e-14
SUOX	6.97981530962963	8.06790832368209	0.209005828271549	0.00117460459131553	0.00154258237822143
PYCR1	0.126306905740741	29.983242400497	7.89107907553499	1.79947126785324e-32	2.2781306251022e-30
ENTPD4	6.48829219944444	9.08673636609054	0.485923429869898	2.26834200386762e-12	5.72055971493308e-12
HK1	17.7033600440741	19.2854717041127	0.123491227890845	0.129049132270131	0.141328893991337
ENOPH1	11.1471882772222	18.352625606992	0.719306619775862	1.99229694540082e-21	1.10615348126996e-20
DGKQ	3.61077990981481	5.19757420351107	0.525527964511843	1.05612183661101e-07	1.89383887414949e-07
AMT	5.02787952851852	5.48584149307042	0.125762855615638	0.806261333349069	0.816581478415937
CDIPT	20.9039896338889	20.4651930233843	-0.0306060403100012	0.1132932532684	0.125156421149908
HIBCH	5.03663358018519	5.88536200528974	0.224671379952309	1.09366924519496e-06	1.83631997933265e-06
HMGCL	8.30132440944444	9.28724785726559	0.161909612755929	0.023082384619928	0.0270076699896755
PLA2G6	4.47835022259259	5.15677545853924	0.203501871256504	0.0293043735863458	0.0340360889544163
POLD3	5.96002772962963	6.57142779157545	0.1408878198029	0.00756771373761979	0.00931977197648507
PCYT2	6.49917504555556	7.30000438017907	0.167640724306398	0.0300472102446938	0.0348349525364307
GALE	7.24841751814815	16.0430886368873	1.14621395413653	1.10666237501221e-19	5.07621219842557e-19
LCMT2	4.27131612222222	4.20448552681891	-0.0227513976228293	0.0471482545198857	0.0537744956956534
MBOAT7	8.61588314407407	14.7086310882696	0.771592395158346	2.413566196048e-16	7.99888692198107e-16
HMGCS2	4.02053598277778	3.36196224713078	-0.258084317696557	4.64191542850897e-13	1.20423461731401e-12
PFKFB2	7.65804825111111	6.26511512904225	-0.289635729163035	6.82819470238449e-12	1.67528963046875e-11
AACS	4.70726726351852	5.68187679083099	0.27147778067208	1.94482326898792e-15	6.03467220230075e-15
EPHX2	5.62480117222222	4.3261849330503	-0.378706762211017	9.99662448745956e-11	2.28442718431838e-10
ME2	6.13799949592593	6.94350900292757	0.177896406619898	4.55258838740513e-05	6.7489190848418e-05
AOC3	50.6275920355556	9.15958887021932	-2.46656911872923	3.37830191660266e-32	3.05495016172783e-30
PLA2G1B	23.2991605285185	6.40585939794567	-1.86281393745086	7.63247511390365e-26	8.47606446859826e-25
LCT	3.20493158759259	3.44510435039437	0.104254120631141	3.07303636594831e-08	5.65474424315488e-08
GAMT	3.70267800148148	7.13394658542052	0.946131320947692	1.91507262009522e-10	4.31402479900453e-10
ITPKA	1.24671857611111	6.59828887304024	2.40395610053314	2.13061268889772e-25	2.1073091126129e-24
PAPSS1	24.624971612963	14.6365003318008	-0.750551422977521	8.00899584076526e-26	8.74085235724898e-25
ALDH1A1	56.618862362037	29.4837336032052	-0.941363533294702	9.708728949753e-19	4.04317462183793e-18
POLR2I	9.75602572648148	15.2148313051006	0.641112870401402	3.33323957064568e-12	8.2805089055004e-12
PDE7B	3.36868042314815	3.12610057373038	-0.107819376846584	1.51641710083511e-08	2.86534932784664e-08
ACAA1	8.69675875592593	7.79855584717505	-0.157270827546788	2.99026077752965e-06	4.82866089840885e-06
BDH1	3.5688305212963	4.97758189957545	0.479993662323214	4.82216274838892e-20	2.2280503793651e-19
DGKE	2.7643846737037	2.64389424715292	-0.0642939139152081	0.000244474718699393	0.000343131922254359
GLS2	2.84680591685185	3.17989503732797	0.159635005895179	0.00301726088459577	0.00383519305210667
AGK	5.22655354574074	6.69195009491751	0.356566757564114	1.16368689355945e-21	6.75792480388194e-21
PIK3C2A	9.13562504833333	8.3730813655332	-0.125744795064167	1.04432880071457e-05	1.61234178256664e-05
CYP26A1	2.74043909981481	3.04961453843662	0.154219827798278	7.1010839233689e-05	0.000103333014333161
PTGIS	11.4706192190741	6.41631608754326	-0.838126154273715	4.21178223393434e-18	1.65593674166487e-17
CA4	16.686270972963	3.15838078898592	-2.4014045542526	9.60600399803838e-32	5.52781866432572e-30
CKB	30.3190781414815	27.8785593625755	-0.121069877502251	0.000124136481826094	0.000178182297042897
CHST11	8.50954349111111	7.33337680213682	-0.214604068607412	8.69920699518632e-07	1.47629973939757e-06
EHHADH	4.10483632888889	4.71777277708048	0.200781236544032	0.0321558998541497	0.037143585050505
CHAT	2.75374432574074	2.92821653730785	0.088627625576458	0.00114678258974474	0.00150917542475763
GPT	2.38088883592593	3.18723844925352	0.420806694053927	2.01883481016674e-10	4.49972688322375e-10
GSTM3	8.47866003296296	7.53973474168813	-0.169322510969415	8.65930168563046e-07	1.47347794811938e-06
SMS	13.3905602142593	26.4194551972958	0.98038439744305	2.1109630947621e-17	7.59227067604778e-17
PYGB	19.0016328381481	38.8095838755151	1.03028956754637	2.81054065310074e-09	5.70215459427169e-09
UGT2B15	2.62309575333333	3.83383648029175	0.547518332278612	9.4855902360335e-08	1.71064917931886e-07
GCLC	3.69977160907407	12.5611475981046	1.76346015674022	1.11355269743229e-11	2.71107252874861e-11
OXCT1	6.02781595796296	7.99237951823139	0.406989722085918	0.0605228734283304	0.0680479198581406
NME5	5.07017166518519	4.15364065585111	-0.287658185005208	7.23339994874731e-07	1.24422341509702e-06
ALOX15B	24.4787250966667	16.4946230734628	-0.569532610840518	2.12030100297875e-08	3.9708595706673e-08
DHRS3	25.2191386894444	21.5820566128571	-0.224686654358853	3.39838315162992e-05	5.12184889281366e-05
POLR2F	4.25049560314815	4.23209301892555	-0.00625973033284355	0.000207745706309708	0.000292228960208989
ACP2	11.8094914894444	14.8259228432455	0.32817506410187	3.64941306710273e-07	6.32898211363295e-07
ALDH18A1	5.72205397148148	22.262575949672	1.96001552254045	7.09300239841218e-33	2.2781306251022e-30
POLR1E	6.88589702018519	7.97742141960765	0.212277887215419	0.000540019161650508	0.000730410532745238
DLD	10.7632128661111	12.4130346304346	0.205747063125369	0.0157278882908073	0.0188555933486383
CBR3	3.90294040388889	8.81166558278068	1.1748533097722	5.14549735510171e-09	1.01467284292193e-08
FECH	6.34318762796296	7.81637126840443	0.30129097832544	0.00164518065336331	0.00214721516201851
PIK3C2B	7.03274376148148	6.40022927143461	-0.135964066761151	0.000501642069701822	0.000682880494884416
AHCY	12.7456189159259	31.1475178868551	1.28911576991995	3.12014841079137e-21	1.64587828669245e-20
ACSL6	2.93650255	3.0548408748169	0.0569983420711808	0.116191321912558	0.127911490035912
HMGCS1	19.6153606975926	11.5764888487002	-0.760786114708683	5.99886216258577e-13	1.54360965403122e-12
ASAH1	80.6601992111111	46.6230974074507	-0.790812115697905	2.60097029444732e-17	9.19784467254276e-17
ASL	10.1191309059259	11.5871173610563	0.195436310117147	0.249872437203076	0.268083479236521
CMAS	8.33625910944444	15.2374809015915	0.870152387004877	1.76953934312455e-15	5.51782465122089e-15
SRM	9.83295545296296	24.5252370697545	1.3185700700566	1.54122945790227e-22	9.75598246852137e-22
CANT1	9.27647039555556	20.4801074362696	1.1425753997692	2.07177487256162e-24	1.63929186791438e-23
MIF	11.026805652037	31.0361644965231	1.49293535967468	4.75781472403752e-19	2.06280597281901e-18
CPOX	5.13581370296296	8.14057552687726	0.664537923602805	7.62414038936443e-27	1.00543351384743e-25
TPI1	34.0291377927778	129.060971999602	1.92321029318524	2.48559741378696e-26	2.96864747722103e-25
UGCG	13.4431916868519	15.7894891004527	0.232088786856451	0.0274212866017128	0.0319662512318309
LDHA	18.3450087122222	88.246484046839	2.26615120933589	2.40335605527104e-28	4.11168752158532e-27
GSTO1	49.6379620188889	35.0306987607807	-0.50282411808403	1.5005923849907e-08	2.8439370649674e-08
ADI1	15.0193944655556	17.2048223929839	0.195986349946662	0.960879134563572	0.962399512941046
FMO4	5.12685890981481	4.89863370670624	-0.0656957768541084	7.56489827174489e-05	0.000109829830413177
ALDH7A1	6.836035455	8.0227455413662	0.230936160255975	0.00137010575768988	0.00179560444020226
PRDX6	54.4803272285185	66.8838151001751	0.295921773389235	0.0452776189499311	0.0518277265737909
HMBS	5.00694549888889	8.33739141968008	0.735665316149538	6.11451514806453e-25	5.30203847770527e-24
PIK3C3	4.96562637351852	4.74863035176056	-0.0644642568456959	2.25382196712795e-08	4.19608619174115e-08
AANAT	1.41323052537037	1.59874474494567	0.17794280052071	2.84166285430855e-07	4.98129007012787e-07
PNP	10.1509992111111	13.0148951846841	0.35854194732818	1.58892922597327e-05	2.4412432039832e-05
GSTT2	2.80378501685185	2.8295860324829	0.0132152692410328	0.972162248568832	0.972162248568832
ALDH2	38.194317907963	18.0869772336177	-1.07840670811171	1.11347953651219e-23	7.83147274013574e-23
TDO2	3.45182796703704	4.18388965396781	0.277484237448868	2.8976590904362e-14	8.33735547384598e-14
COX10	5.81620467537037	6.74905094067404	0.214606603620815	1.30932035958187e-11	3.17547811346867e-11
GPX1	106.08937691	118.550328104893	0.160219454163643	0.251727399670611	0.269616656499995
IMPDH1	11.7776674683333	16.4493369379074	0.481975584993898	0.000194172444292843	0.000274355261690557
PTGDS	63.533465385	19.434378824503	-1.70890571603415	7.10811027914667e-23	4.63859155329881e-22
PCCB	5.75779636611111	7.60482882266801	0.401399008113978	1.39940061369859e-14	4.1200957603312e-14
FBP2	1.51424651425926	1.475413681334	-0.0374805715947362	3.97060062954454e-06	6.31505075000426e-06
RRM1	7.90741510685185	13.513201141505	0.77309140778034	2.19101268089189e-21	1.19561295431428e-20
RRM2	2.92553394185185	10.981938196165	1.90836083584049	1.17168074607442e-29	2.7469404157967e-28
CDA	1.88902413166667	13.8333971364286	2.87244245291006	9.33608500041326e-05	0.000134925611992274
GALK1	5.00241362185185	7.02903053719718	0.490701371730737	1.59947167304544e-06	2.62978069879939e-06
PNMT	3.51100213759259	2.95804383899195	-0.247239440853056	3.3583187075642e-11	7.84433853095254e-11
ARG2	3.77625092314815	5.15178847847082	0.448118729027428	3.83871405725343e-09	7.66531860643981e-09
OCRL	6.66530518925926	9.21013425022334	0.466551251139071	1.83612392753997e-17	6.718303156837e-17
ADH1A	2.98005569537037	2.67537899726559	-0.155596014174395	3.91121553209185e-24	2.91270521389899e-23
ADCY6	7.55231406055556	7.54024730433602	-0.00230691830843277	0.355560541103102	0.372632156487191
GSTM4	4.91945721555556	4.91814897632596	-0.000383709252668396	0.262688608948409	0.28088157004112
DGKI	2.23034433796296	2.43332395825151	0.125661943024476	1.1935554336294e-15	3.74020093805649e-15
ADCY10	2.22577735148148	2.32658834802012	0.0639066873789618	1.80216994095094e-05	2.75549172130905e-05
GUSB	16.635838317963	23.1465638250563	0.476503468335201	2.55253417018087e-06	4.14295930698587e-06
POLR2B	10.4438109222222	14.9906567282455	0.521415343913188	1.7285763589006e-18	7.10512230639013e-18
ALDH9A1	21.471914012037	20.7008069074889	-0.0527637947636306	0.0107392580660182	0.0130478893585212
GNPAT	11.7378243614815	16.780414171495	0.515613298911814	1.57202848415595e-17	5.78543040971347e-17
POLR3C	7.6501865237037	10.8786256725654	0.50792947982598	6.98176822906001e-21	3.56408007177015e-20
HEXB	26.3161283594444	21.3012077760503	-0.305012021331691	2.84559445218272e-05	4.29895295520683e-05
GUCY1A2	4.76862688296296	3.01148363394366	-0.663099486192525	5.15952747981384e-26	5.83210874057529e-25
MBOAT2	6.11141745518518	8.87832799619517	0.538780976627429	2.11790128871228e-05	3.22267191287229e-05
ACOX3	5.87230694037037	6.42887250346076	0.13063836111882	0.113909424943898	0.125617884999107
ALDH1A2	3.85236090722222	3.25419900592757	-0.243440388266401	1.35295152640424e-16	4.62928819575072e-16
PLCG1	7.14189840518519	8.1956235484507	0.198546106744096	0.0465506277548045	0.0531887136620781
LYPLA1	8.65305154592593	18.9543495285251	1.13124804535975	6.2478003852992e-18	2.41149856335024e-17
SUCLG2	15.2490809387037	19.4748264122475	0.352888174822052	0.00245385464350949	0.00315709347427136
PGP	4.80704922185185	7.09338975704427	0.561323644786124	1.51414725906733e-13	4.13127247840353e-13
PFAS	4.19431053462963	5.71711555157344	0.446853771260571	2.90959612855267e-16	9.59257473632208e-16
SULT1A2	6.8589163587037	5.57941769199799	-0.297866102859545	1.71578716064948e-14	5.00503812300056e-14
RFK	7.77785089555556	9.97134338222535	0.358416305783564	0.000639748778194722	0.000857968170756905
DGKA	4.28483681444444	5.58730011802616	0.382911054586467	3.18046901070931e-15	9.72578204724151e-15
ACAT2	7.93053993648148	7.23751140073642	-0.131925376879617	1.03568642720579e-05	1.60290833354833e-05
POLR3G	2.84691478037037	3.36824420751107	0.242597433735668	2.52696563961289e-07	4.45562465146228e-07
PGS1	8.4213695212963	8.23161622827163	-0.0328791470382974	0.0804183081512153	0.0897791694174943
WARS	39.9616664087037	35.4810420520423	-0.171568363877648	2.84869985053126e-07	4.98129007012787e-07
GRHPR	8.72836676814815	9.53082536414688	0.126889430788416	0.0191669010648502	0.0226778474281312
OTC	3.19508344444444	1.8543022462495	-0.784977191311888	2.13569367377284e-31	1.12657841291517e-29
POLD2	9.63843030962963	19.2509915330121	0.998062637496523	1.64681970063165e-21	9.39132315765617e-21
AGPS	7.46091537	8.24854800204426	0.144787539324623	0.0629046296000571	0.0704754522775861
NAGK	7.94683497148148	8.62590909317505	0.118296126952572	0.00292154883898324	0.00372100687138107
PTGES	1.5561977637037	18.1039789971529	3.54020949930198	2.30124780860164e-26	2.801326659317e-25
RENBP	10.4476297972222	7.68930294188934	-0.442250957600189	1.01397376597259e-11	2.47816754386351e-11
GUK1	20.1266238362963	29.6612489075614	0.559474158738787	9.90308334197183e-08	1.78086697598528e-07
FMO3	7.79165513537037	4.90818010794366	-0.666741633709526	1.85042046362807e-17	6.73170203147453e-17
GLUL	73.911916062963	55.9483820742918	-0.401710562420295	4.09977264661987e-05	6.10624961249501e-05
ISYNA1	5.61490313518518	12.268336013495	1.12760654629136	1.02834051843208e-13	2.81792012193726e-13
APRT	18.6945288098148	37.4974979141569	1.00417822353777	8.09031975590074e-16	2.57345347009305e-15
PFKFB1	2.90150494740741	3.04306802674447	0.0687251963087772	0.00413240486161249	0.00516958948102906
BST1	5.70156375240741	3.71477653929376	-0.618082228895112	6.42955328949141e-22	3.83953512476232e-21
ADA	4.11176342962963	5.45393929769417	0.407541381718103	2.91560750848532e-10	6.36406742369382e-10
POLR3D	5.12725911074074	6.22498817412877	0.279883288940705	2.90113498501021e-11	6.82683990396964e-11
GALK2	4.40452243740741	4.64084467598189	0.0754018102045917	0.379478770625008	0.39638624060335
NADK	8.66445644666667	12.660918497006	0.547200918338861	4.5783603472339e-14	1.28804537768847e-13
GPD1L	18.9636796275926	12.5896344200101	-0.591002535056404	3.98720361355792e-14	1.13179367147182e-13
PAFAH1B1	17.1013544785185	12.7798637811811	-0.420238136528874	2.39556392426022e-16	7.98101033714063e-16
CSAD	4.61304279351852	5.65075020360966	0.292723739170857	0.00109899133525149	0.0014523204910526
UROS	5.98425830018518	7.3512332486841	0.296813849897914	3.10856417698355e-13	8.26773581525457e-13
AK1	13.7373844812963	7.78360453642254	-0.819597031774545	4.81461867980242e-22	2.90252726125232e-21
PMM1	10.426392587037	9.03769824059557	-0.206212795323832	2.19612947191321e-08	4.10073733251051e-08
DPYD	11.8482947544444	9.96904353888531	-0.249152436932002	9.71182275787269e-07	1.63935568152891e-06
SMPD2	6.59599839648148	6.70077914169014	0.0227378084909997	0.479034869116299	0.495472340115388
RETSAT	15.3435540696296	14.5626134196318	-0.0753634108561658	0.00435514095063392	0.00542677996407731
HMOX2	9.89775186925926	12.1408659715916	0.294698548112109	0.000635534902411642	0.000854126524897175
ITPK1	12.4089912409259	8.90456663568008	-0.478768534241556	4.0081493828007e-16	1.29446865271063e-15
PLCD1	7.59793000148148	6.20683880855131	-0.291747741093185	8.43754160622749e-14	2.34252799857105e-13
PAFAH1B2	10.9685839674074	12.8151732150463	0.224475691450835	0.000536420449172438	0.000727096668792619
PTDSS1	10.59110792	12.4820964421368	0.237006748340226	0.00107480453381091	0.00142332901653202
CYP1A2	3.89956982185185	3.32426228414487	-0.230280767747803	4.79440341773422e-30	1.31950320148946e-28
ME3	4.94706996018519	6.46818253670423	0.386786091403267	2.90113733675803e-11	6.82683990396964e-11
SULT2B1	7.37031270222222	6.02325949533602	-0.291181415474168	7.96118622926171e-10	1.70828165529582e-09
PLA2G2A	11.2854970322222	8.20071631145473	-0.460648122594434	4.64148476205034e-05	6.86462582798567e-05
INPP5J	3.47448806407407	3.40831211063783	-0.0277429707267276	0.00019486661456903	0.000274722866419145
GSTK1	17.963343062037	19.3681578235412	0.108630873104047	0.880526975136273	0.886126510749222
HADHA	34.9456437148148	33.7028064183964	-0.0522438930325029	0.0130401825281956	0.0157527395808164
PTGES2	6.74555207851852	12.2756311574688	0.86378877520468	8.01550792916361e-24	5.76570058995519e-23
B4GALT2	5.8169226837037	13.8766046329718	1.25432657471742	1.12456854817057e-27	1.69488545474279e-26
AHCYL2	19.8823890425926	18.8957098121972	-0.0734324056556508	5.49796586680801e-05	8.05604720761451e-05
PI4KA	8.11593200111111	8.10399873277867	-0.00212282905932115	0.194816897552488	0.211525036279116
TAT	2.2329747037037	2.34420089765191	0.0701293061439172	0.000348653029170977	0.000481871981365128
ALAS2	2.76155213037037	1.57270791552917	-0.812228604460814	3.07598343316057e-24	2.32341057473587e-23
ACO1	9.4429922512963	10.8986171434909	0.206829100562973	0.351358483779238	0.368839005360295
NANS	8.31937608944444	10.9580515408209	0.397444051635247	2.74945451611231e-09	5.59615661961123e-09
KHK	3.15078694222222	3.54921760030382	0.171788825939464	0.0530436256867485	0.0601731452683007
PGD	31.2320534012963	57.9133642057746	0.890868881107113	0.0269825576495362	0.0315128394689233
ALDH3B1	24.5022671001852	14.5716238018451	-0.749753588041985	8.79056050716493e-14	2.42987982577965e-13
XDH	3.04368266351852	6.18270651122938	1.02242057320621	1.72250336288667e-26	2.13793064452404e-25
DGAT1	6.35286934851852	12.0807139260583	0.927225460728328	7.02968967406369e-18	2.69684458404989e-17
NME6	5.02861620722222	5.68189345320322	0.176210329769955	1.67802529383324e-11	4.02344701135016e-11
HPRT1	8.27992169111111	18.6930129702897	1.17481009541591	1.85907933190066e-21	1.04141346645409e-20
PDE5A	6.45154048481481	3.32127898423139	-0.957904772333577	1.08640114493165e-25	1.12736381105202e-24
HGD	2.026114255	7.90826378083903	1.96464546136309	7.7413027476536e-09	1.49854576124304e-08
NAT1	5.02220531537037	5.49084645215694	0.128707558469405	0.0125542377421062	0.0151947083953217
GSTM5	5.62680908407407	3.8508338524507	-0.547146135865323	5.43137878563066e-31	2.45575912236015e-29
IDH2	11.3949194975926	37.3753788998048	1.7136974726318	2.31521483228729e-24	1.7872329132169e-23
PIP5K1A	8.90587123648148	13.1370340632294	0.560810938251308	3.37625898203469e-14	9.67046124718533e-14
TBXAS1	7.63814616518519	5.8990030588994	-0.372751370673688	5.82110910389636e-10	1.25332042951238e-09
ENPP2	18.0322341409259	9.18919560582495	-0.972567670501194	2.44936749699714e-09	5.00145040515868e-09
NIT2	5.5740761437037	7.12975755067203	0.355120308006837	1.93213086524819e-20	9.33617433360385e-20
ADH5	21.8053298125926	19.3190890667767	-0.174653741953279	3.46574731889341e-05	5.19862097834011e-05
ALAD	10.7665088933333	9.575110249833	-0.169189519237652	2.57514590832101e-06	4.16897023009514e-06
PLA2G2D	2.82265842018519	4.71413009748491	0.73993701993984	4.08386491961948e-05	6.09690210877153e-05
METTL2B	4.13256431166667	5.37566517710865	0.379406011608319	3.92235269277179e-18	1.55178078407784e-17
ATIC	7.63053842074074	19.9084328500342	1.38352289540104	1.40686143232615e-30	4.94746270368029e-29
AGMAT	3.11800247444444	4.14662988455533	0.411317209505242	7.70834007738219e-29	1.43511154970086e-27
CYP2F1	3.15736885648148	1.9827748571992	-0.671201942132854	2.24433039675654e-13	6.01975059808004e-13
SEPHS2	13.9366105212963	30.2905185859074	1.11998654727025	7.92846305318136e-19	3.34581140844253e-18
GLO1	34.396154885	44.8410956219195	0.382574232197707	0.00371768113706022	0.00467851324007777
MGST3	11.5078019281481	10.7630780311147	-0.0965215751499131	0.00256577677770119	0.00328772611393695
GMPR	7.05745025148148	5.66930591016097	-0.315974936380093	2.33673137359807e-10	5.15383609577553e-10
CAT	72.2581289438889	19.4388619687867	-1.8942161379328	1.57650213561578e-32	2.2781306251022e-30
SRR	4.54485888462963	4.38915188151308	-0.0502933063758326	0.00431218681691671	0.00538385454656465
PLA2G12A	7.19556145203704	7.84495876950302	0.124658603569232	0.236785553197694	0.255341150211483
CYP1A1	4.4535329762963	2.86264330290342	-0.637602360739936	2.61463005718311e-12	6.56770169125757e-12
PPAT	3.54735946722222	6.06325376353722	0.773346673011075	1.6998359570113e-32	2.2781306251022e-30
SORD	4.39866242925926	6.55447131551107	0.575414529798104	3.86000214748069e-25	3.59320788140482e-24
PFKFB3	24.7871211892593	19.8655100470543	-0.319324889441967	3.57617447755356e-05	5.35158024655178e-05
PNLIPRP2	1.34493323074074	1.32175687180483	-0.0250777246119221	0.142952760367295	0.156285142163209
NUDT2	7.88837203796296	8.28131372802616	0.0701320567056531	0.608263245829537	0.624036684943431
PDHA1	9.22925783814815	11.6315728012757	0.333759644024211	5.13246195032755e-10	1.10882198449056e-09
GLA	10.5712801348148	12.9713896653702	0.295182957056022	0.00542631565295788	0.00673501531043596
CMPK1	27.8488531031481	35.8135205633742	0.362886431944385	4.38414851740928e-06	6.92061349506253e-06
MTHFD2L	3.31273186222222	3.70220719534406	0.160364204292734	0.00178183100652069	0.00231601442942012
TK1	1.42341093574074	24.0283687568954	4.07731457966696	5.23217547854941e-28	8.4922232767225e-27
LYPLA2	13.1638391035185	28.5845574728692	1.11865565741554	1.69018260413588e-21	9.55254989658939e-21
AK2	11.1640604688889	19.8139916920483	0.827657708587953	1.07010152994489e-22	6.84216432782945e-22
FTH1	218.908597056852	176.852071567111	-0.307785495437189	8.6918914046234e-06	1.35516434953857e-05
EPRS	10.3377352588889	23.9371038083038	1.21132844705928	2.11472722458277e-27	3.04232348445658e-26
PLA2G7	7.8314536712963	8.56281637310664	0.128805262809642	0.00018802864047354	0.000266865761030831
ADSS	10.6330124951852	17.6919049652958	0.734539005351345	4.5815879747744e-24	3.37226184654906e-23
HMOX1	58.4396531512963	18.6004281112857	-1.65161178845888	9.19208224444439e-07	1.55577220875222e-06
TYMS	4.16303925351852	10.168324444008	1.28837290182279	3.73745160267497e-27	5.1430584010723e-26
AGL	5.61879954574074	6.8154583141167	0.27854874399182	0.0136109677164454	0.0163797387157984
PYGM	3.19111649	2.67903479697787	-0.252347954462417	2.67204724126249e-21	1.4333948336603e-20
PAICS	4.31195699685185	14.9353916861992	1.79232037808178	1.28474617244171e-32	2.2781306251022e-30
G6PC2	3.49884072518519	3.37359109094165	-0.0525918746348488	9.52383497481487e-09	1.83798400581031e-08
ASPA	4.20563912074074	2.37024790117304	-0.827287103365245	1.0614837990433e-30	4.47946163196273e-29
PDE4B	6.41661231722222	5.04483414137223	-0.347004981496189	1.90387028456585e-10	4.30410675046494e-10
ETNK2	3.54669837666667	5.1127546086338	0.52762414042904	4.08798373709788e-12	1.01081785374334e-11
NT5E	3.7940221612963	14.3286777394205	1.91710547199199	2.90465511284744e-09	5.87427056368188e-09
DPYS	2.57683825574074	2.57205727833803	-0.00267921317345476	3.27624754384842e-09	6.56286295967104e-09
LDHAL6B	2.48978667	2.58793739697586	0.055780583968021	0.301041782037	0.319195055325663
PLCB3	7.20851680203704	9.45843913164185	0.391899677704898	2.80809797663051e-07	4.93757227557531e-07
DUT	9.83801721944444	10.9329306860805	0.152240696983064	0.0170573493872716	0.0203722682304583
NME4	6.49426448462963	19.2367640451288	1.56662808741917	3.71742715264708e-25	3.5121363994412e-24
PCYT1B	3.56036248814815	2.90146292234608	-0.295243639669563	1.26604522803096e-20	6.26098929174686e-20
UPP1	8.52745260722222	13.1980342516439	0.630136330014115	0.000522247882874833	0.00070940538596517
PIP4K2C	10.9202030955556	19.3785917661247	0.82746404657457	3.86190100248493e-16	1.25363247926818e-15
UXS1	11.492094895	10.311228097161	-0.156425638862756	1.54992443959945e-06	2.55495356840222e-06
PLA2G15	9.77661936481481	7.40090147430986	-0.401634674763026	1.5404571497616e-08	2.9021112374973e-08
SUCLA2	9.04656418111111	8.98971286507243	-0.00909493496254132	0.159913860420569	0.17452667870038
PDE6A	2.83526393703704	2.64060151389537	-0.102616438394822	2.14057020249263e-10	4.75431908132573e-10
TRDMT1	3.47820784481481	3.44267581353119	-0.0148138122976589	3.47405373789361e-08	6.35571102915218e-08
INPP4A	4.62097998444444	5.12393947374246	0.149054593470309	0.00165025289717811	0.00214940346484309
ALDOA	34.1673018698148	141.552838299744	2.05065244690098	5.11560680112766e-25	4.56081564100536e-24
ENTPD2	1.65607098203704	2.67007294687928	0.689114646601118	6.34386243869845e-11	1.46557114003508e-10
UCKL1	7.4246163787037	11.0492869882797	0.573564884772378	3.9254063649244e-13	1.02676951611452e-12
SYNJ1	4.73443237648148	4.51592355864185	-0.0681704018518698	0.000189377928246533	0.000268179482282003
CKM	1.87255566981481	2.64151929425151	0.496359338027725	4.45309763784027e-13	1.16000444640037e-12
ITPA	10.481154622037	17.6485446856479	0.751751567113355	1.43712684469847e-16	4.89086716502221e-16
DDO	4.3521267462963	2.86218008148491	-0.604606126757315	7.73869641250485e-19	3.28764753631918e-18
POLR2H	6.88286148185185	14.6844267848994	1.09320656932363	2.01567215227884e-29	4.39972576687071e-28
CD38	6.03327753055556	5.97013363926761	-0.0151787217576054	0.0576216541071648	0.0649012580957924
MTMR1	6.44072964148148	7.91350022444064	0.297091820991626	1.30573878380235e-10	2.97313902930535e-10
WARS2	5.10237316185185	5.91063593797183	0.212144947159718	9.98218070025521e-07	1.68051074022914e-06
PDE1C	3.59643885314815	3.15437394371026	-0.189215377117055	4.28771667659737e-21	2.20660541161474e-20
KMO	4.6681256062963	3.74474029817706	-0.31797771080555	1.22536346564035e-17	4.56267690441377e-17
HK2	13.0983071316667	12.3067519846942	-0.089930311201694	0.00318934216956616	0.00404579878423924
PLCG2	5.6378686512963	5.05011106253924	-0.158834750890173	4.76418922328916e-08	8.69086967821913e-08
PTDSS2	4.98163739388889	5.78851709926559	0.216573792589141	0.00045033929665488	0.000614363738755472
LCMT1	7.90855352092593	10.7859210347243	0.447663622652148	3.83108982077317e-22	2.33180755437444e-21
ADPRM	5.22813598981481	5.01169484077465	-0.0609980953142579	0.00798339229132575	0.00977463698338337
PDE2A	5.38297847648148	3.60035498943662	-0.580265495769713	1.90600076056455e-24	1.54679292491969e-23
MPST	8.44004969333333	9.85667016643662	0.223848856617888	0.0540462722427903	0.0612008771550738
NME1	4.51255365777778	16.1842498194507	1.84257450258307	1.34940789806495e-30	4.94746270368029e-29
HADH	12.6644301538889	13.700805676674	0.113478570146473	0.768870716410293	0.78121214042972
TRMT11	5.38639995925926	6.25676746106237	0.216096126819182	1.25349332732626e-06	2.08805598999348e-06
ACP1	10.9728980303704	16.7575423250704	0.61086597431453	2.45125689672071e-21	1.32619283386685e-20
CA5B	3.48014957851852	2.97149359657746	-0.22796104312484	7.45511152460528e-15	2.23653345738158e-14
SGMS1	10.0464602944444	8.21025291727364	-0.291188710891357	3.48199095816367e-13	9.18375115215668e-13
GFPT1	7.3556358162963	17.6722591437103	1.26456452186524	2.68321650221321e-28	4.46967380500253e-27
ACAA2	12.8188738248148	9.1794433222837	-0.481790951910509	6.68232617946639e-17	2.29886547369686e-16
CTH	3.45782099944444	4.99840064746881	0.531603358359665	4.15985305072203e-16	1.33664313761779e-15
ACSL1	26.8224082383333	16.6473429463159	-0.688146845204011	8.12038710579611e-13	2.06433937267829e-12
DLAT	7.52728231222222	10.5461988957706	0.486522124397081	1.38958271761422e-14	4.11030775817664e-14
GPX4	53.0722670237037	77.2497341192998	0.541571791588664	2.20466050860799e-05	3.34664293033299e-05
INPP5K	13.8528842018519	7.9674868547666	-0.797989741047788	1.6941564811713e-29	3.8300037592194e-28
DGUOK	12.9270355975926	20.8671652671247	0.690843151549143	5.68464907858752e-18	2.22122399181846e-17
SMPD1	14.4274187162963	12.111568761829	-0.252427459418427	1.48838565719184e-06	2.46635633770271e-06
HAGH	8.41823249425926	7.91380732536217	-0.0891454135397929	0.00114524996859265	0.00150917542475763
MGLL	23.6969257894444	16.4512280176419	-0.526504630594789	4.36276495678638e-11	1.01530522707565e-10
ENTPD3	5.26477511666667	6.42163674940241	0.286569150650291	0.172863290983007	0.188334704289576
PLCB1	3.67228918685185	4.31414174292555	0.232393904490739	7.62209368229492e-05	0.00011040698629045
CERK	9.53067234685185	11.0518616765855	0.213639512222104	0.0291710237780471	0.0339434890652644
CA12	4.28040054092593	8.186276037	0.935461510577011	0.721875861552497	0.735825153563173
CPT2	7.45868455240741	8.35834688983099	0.164296422284958	0.0187548109102254	0.0222318264160537
CYP1B1	10.323954642963	12.4981220115594	0.275715621181287	0.72524865228647	0.738074593082533
POLR2G	14.1960913212963	21.2146749221509	0.579568811836572	3.9052625532286e-14	1.11352756585302e-13
GSTA4	17.02668496	11.4675021134688	-0.570246401030635	2.93281948428774e-12	7.33784479665668e-12
GPX3	218.642462434444	38.9438141442877	-2.48910752007855	1.54412864515291e-30	5.14438648621996e-29
DNMT3B	3.39805817611111	4.44199148104427	0.386496073805055	1.59070677060632e-21	9.15379441630728e-21
GOT2	11.8422747164815	18.9024135277364	0.674624227841151	2.2140085522304e-18	8.98376547155028e-18
FLAD1	5.11498398981481	12.1801687292414	1.25173248935049	2.71215553688527e-31	1.32061111911414e-29
BAAT	1.8212739562963	2.77720832730584	0.608687453361179	0.0365130724260401	0.0420997720322102
CHKB	4.83216142648148	5.37356258149698	0.153210236810023	3.394388059381e-06	5.45342041012227e-06
POLD4	7.06633862462963	8.7104766380342	0.301788779389729	3.78435420805072e-06	6.03399550049397e-06
SUCLG1	12.0677739609259	13.6287309016258	0.175491646576768	0.0186642949291148	0.022207704304755
BLVRA	22.9485389337037	28.0213552974467	0.288124431305135	0.00916142168417805	0.0111737570830148
B4GALT1	25.2291699653704	42.6632977920704	0.757902744863832	1.19039604405778e-08	2.26964065026679e-08
AMPD3	4.69543685611111	6.06808714304427	0.369982413880914	2.04428359823847e-14	5.93592439305024e-14
IMPA2	9.75312681296296	17.1204791158209	0.81178635573807	0.0003254161056935	0.000451728936192951
DEGS1	23.6684335533333	21.7439462860825	-0.12235043008068	0.00338990785483988	0.00428305722976775
NT5C2	7.36698455092593	9.26105806052515	0.330102811220737	9.42405294326535e-08	1.70440728945342e-07
DCK	7.68918637555556	9.40348734490744	0.290364940170101	0.00798339229132575	0.00977463698338337
TH	1.83574603648148	2.0479991367666	0.15784862215553	0.0568623502311938	0.0641601919720957
CP	0.605521121851852	38.7143491771328	5.99854729409804	1.13362495740272e-20	5.6502724254797e-20
OXCT2	2.15343103240741	2.48178474947083	0.204740873494976	9.60519887524556e-09	1.84805194165059e-08
CA14	3.20101307296296	3.34850094190141	0.064986804992895	0.832846928212487	0.842159913032754
CBR1	6.30197548166667	48.3074253767223	2.93836891746613	6.73495875044306e-07	1.16164274905462e-06
PC	3.5500428537037	7.47429680893159	1.0741014152091	1.78835811234863e-25	1.80540839183597e-24
AOX1	5.88788319277778	4.14171519210262	-0.507520701611305	1.98413257365143e-17	7.17689096640774e-17
PDE8B	4.94815714759259	3.8073805031006	-0.378092561740414	3.08319886694808e-24	2.32341057473587e-23
PDE3B	4.89611292574074	4.12722093687324	-0.246466163028364	3.15763147115637e-15	9.70281903515525e-15
NPR1	14.0220367055556	4.06123467395573	-1.78770561718799	1.29428400358645e-30	4.94746270368029e-29
CYP2J2	3.38774714518519	4.50627563713079	0.411609363411322	1.72809589137485e-09	3.57478659882444e-09
PIK3CG	3.51450165685185	3.12886439309859	-0.167681002410279	1.13425883472682e-06	1.89442174770997e-06
